# Supplementary material for: 3D Pose Estimation and Tracking in Handball Actions Using a Monocular Camera
Source: J Imaging. 2022 Nov 10;8(11):308. doi: 10.3390/jimaging8110308 (PMC9693185; doi:10.3390/jimaging8110308)
Supplement: Supplementary file 1 [file jimaging-08-00308-s001.zip]

Archive with 1 entries (1 files):
- jimaging-1893862-supplementary.pdf
